# Supplementary material for: The effects of prolonged sitting, prolonged standing, and activity breaks on vascular function, and postprandial glucose and insulin responses: A randomised crossover trial
Source: PLoS One. 2021 Jan 4;16(1):e0244841. doi: 10.1371/journal.pone.0244841 (PMC7781669; doi:10.1371/journal.pone.0244841)
Supplement: S1 File — (XLS) [file pone.0244841.s002.xls]

## Sheet: primary data
id	order	peak	time_peak	total_auc	i_auc	intervention	date	height	weight	baseline_sbp	baseline_dbp	sex	age	ethnicity	sbp_mean	dbp_mean	hct_diff_180	hct_diff_360	volume_h20	bmi	insulin_auc	insulin_iauc	log_insulin_auc	log_insulin_iauc	hct_0	hct_180	hct_360	diameter_0	diameter_1	diameter_4_5	diameter_6	sr_ant_0	sr_ant_1	sr_ant_4_5	sr_ant_6	sr_ret_0	sr_re_1	sr_ret_4_5	sr_ret_6	v_ant_0	v_ant_1	v_ant_4_5	v_ant_6	v_ret_0	v_re_1	v_ret_4_5	v_ret_6	sr_total_0	sr_total_1
11	3	5.97	30	1676.74	112.939	0	11/06/19	179.5	73.65	108	65	1	26	6	109.5	62.1667	0	-1	673	22.8583	97345.2	72793.2	11.486	11.1954	39	39	40	5.72229	5.72934	5.44718	6.2802	47.919	91.0189	36.2161	34.9	-16.7524	-27.9712	-28.7042	-21.78	6.85429	5.53814	4.93388	5.48	-2.39476	-4.00562	-3.9093	-3.414	31.1667	10.689
6	2	7.14	270	1780.97	140.613	0	21/05/19	158.3	59.9	111	72	1	33	0	93.8333	55.8333	0	0.5	0	23.9037	48646.1	46573.8	10.7923	10.7488	38	38	37.5	3.84638	3.71132	3.80632	3.82793	72.3472	82.1742	86.0165	60	-26.483	-38.9935	-49.9439	-36.3733	6.95774	7.62516	8.16596	5.742	-2.54623	-3.61613	-4.75363	-3.48	45.8642	43.1806
1	3	7	285	1854.78	202.933	0	13/05/19	174.6	87.85	120	64	0	26	0	115	57.1667	-0.3	2.7	250	28.8173	71333.1	51178.8	11.1751	10.8431	47.7	48	45	6.11323	5.89974	6.00978	5.92722	36.1771	42.7436	45.7434	37.6444	-24.9083	-31.2513	-31.8036	-21.1944	5.52625	6.30513	6.84494	5.57889	-3.80583	-4.60949	-4.79839	-3.13944	11.2688	11.4923
8	3	6.43	300	1853.69	174.429	0	11/06/19	158.2	63.15	112	76	1	21	0	106.167	65.1667	-2	0	0	25.2325	130449	102198	11.7787	11.5347	41	43	41	4.89976	5.22	5.31338	5.022	64.0619	91.0189	42.3032	51.1267	-27.7143	-16.0482	-15.7991	-16.6567	7.84571	5.34424	5.60516	6.41967	-3.39476	-2.09372	-2.0737	-2.09	36.3476	24.8822
15	1	7.36	30	1649.93	107.461	0	17/06/19	166.5	69.75	109	53	1	26	6	100.833	58.1667	-0.3	1	0	25.1603	70083.2	57680.6	11.1574	10.9627	39.7	40	38.7	5.269	4.92116	4.99038	5.31891	34.6667	46.0755	54.3425	61.2818	-5.1	-10.12	-5.23	-18.3727	4.56778	5.66907	6.829	8.14727	-0.674444	-1.24689	-0.646125	-2.44545	29.5667	35.9555
14	2	7.26	30	1944.79	267.321	0	11/06/19	175.7	61	123	100	0	20	0	114.667	59		-1	0	19.76	97755.3	82377.7	11.4902	11.3191	42		43	6.0325	6.29595	6.20383	6.28569	34.6429	41.7321	38.6969	29.0462	-11.8	-16.1625	-18.2944	-16.5538	5.22429	6.56804	6.01532	4.56692	-1.77786	-2.55143	-2.83925	-2.6	22.8429	38.1937
7	2	7.98	30	1886.98	139.802	0	18/06/19	188	103.75	126	72	0	22	0	113.333	69	0	0	0	29.3543	69720.5	49581.8	11.1522	10.8114	48	48	48	6.58636	6.08014	5.85627	6.07958	37.0214	42.0529	35.1455	32.075	-13.9071	-20.3288	-20.9326	-22.9167	6.09429	6.3911	5.14697	4.87583	-2.28929	-3.08383	-3.06508	-3.48167	23.1143	21.7242
3	2	6.18	60	1674.23	123.207	0	16/04/19	171.2	64.8	122	84	1	28	6	110.833	72.1667	0	-1	738	22.1089	94092.9	83940.9	11.452	11.3379	46	46	47	5.53595	6.25913	5.43011	6.559	47.8545	43.9708	37.0257	38.75	-23.3227	-29.5833	-14.2152	-30.7722	6.62091	6.88	5.02433	6.35444	-3.22727	-4.63042	-1.92867	-5.04722	24.5318	14.3875
12	1	6.72	270	1773.55	246.329	0	22/05/19	172.7	69.35	114	72	1	20	0	109.833	62.6667	3.8	3.3	865	23.2521	72711.6	63438.2	11.1943	11.0578	42	38.2	38.7	6.05494	6.5838	6.25698	5.88292	42.5882	38.9227	40.1192	41.0923	-11.2647	-17.5068	-16.1166	-22.0846	6.44588	6.40545	6.3059	6.04154	-1.70471	-2.88273	-2.5102	-3.24769	31.3235	21.4159
10	1	7.87	45	2122.1	202.943	0	20/05/19	174	72.7	117	54	0	20	0	115.833	61.8333	2.3	5.3	240	24.0124	46848.8	45792	10.7547	10.7319	49.3	47	44	7.32633	7.5625	6.98703	7.69956	52.075	27.27	30.5471	36.7444	-26.05	-17.13	-11.3586	-25.5	9.54083	5.157	5.333	7.07222	-4.77167	-3.239	-1.98029	-4.90889	26.025	10.14
13	3	6.07	285	1717.09	2.18206	0	5/06/19	188.7	80.8	112	73	0	21	1	123.667	75.1667	-3.7	-2	250	22.6917	75265.2		11.2288		45	48.7	47	6.86642	6.76013	6.54655	7.093	51.925	91.0189	32.7978	39.2	-9.775	-15.6006	-12.1324	-23.3222	8.9125	5.96489	5.38085	6.94944	-1.67667	-2.62967	-2.00229	-4.13444	42.15	19.7767
5	3	7.06	285	1985.6	351.955	0	10/06/19	182.6	84.13	125	62	0	21	0	119.5	50.8333	-0.8	1	0	25.2319	62697.6	46891.3	11.0461	10.7556	42	42.8	41	6.307	6.63932	6.65225		68.52	91.0189	84.6333		-41.81	-48.4685	-23.442		10.8015	12.046	14.0857		-6.5915	-8.02684	-3.89735		26.71	24.1744
4	2	9.44	60	2548.89	644.493	0	22/07/19	188.4	70.05	114	80	0	20	0	111.667	66.1667	2.3	0.6	0	19.7354	71027	59102.1	11.1708	10.987	47.3	45	46.7	6.26306	6.22725	5.88022	5.71241	58.9062	78.7571	80.8742	56.2889	-23.2062	-19.5924	-18.5892	-28.6259	9.22437	12.2676	11.8776	8.03963	-3.63438	-3.04571	-2.7361	-4.08741	35.7	59.1647
2	1	7.32	30	1775.57	58.525	0	15/04/19	171.3	62.78	112	57	1	21	0	104.333	57.8333	3	4.5	772	21.3947	87192.5	74636.2	11.3759	11.2204	41	38	36.5	4.74636	5.14749	5.00602	5.06819	27.8	51.0661	51.483	42.7381	-16.7636	-23.5712	-28.8357	-30.419	3.29727	6.57119	6.42636	5.41429	-1.98909	-3.03186	-3.60265	-3.85333	11.0364	27.4949
18	1	8.53	45	2335.64	269.425	0	16/07/19	165	59.5	136	73	1	37	0	103.8	64	-0.7	-0.8	393	21.8549	55188.8	41878.1	10.9185	10.6425	41	41.7	41.8	6.572	6.3844	6.39077	6.66681	66.5571	30.9292	35.3733	39.9286	-9.41429	-21.175	-19.4066	-20.2619	10.9371	4.93533	5.77424	6.65571	-1.54571	-3.3805	-3.14655	-3.37714	57.1429	9.75417
16	1	6.95	30	1906.17	174.975	0	17/06/19	193.6	90.3	113	66	0	21	0	106.833	52.5	-0.3	0.7	0	24.0922	62297.2	46317	11.0397	10.7433	42.7	43	42	5.93381	6.15014	6.19568	6.04746	37.9875	42.3937	39.252	48.2458	-15.2125	-22.8014	-22.4429	-28.6833	5.63312	6.5392	6.05977	7.29458	-2.25938	-3.51506	-3.45878	-4.33583	22.775	19.5923
17	3	6.31	60	1674.34	67.0919	0	16/07/19	171	72.8	118	73	0	21	0	123.833	73.6667	-1.7	-0.7	0	24.8966	34226.2		10.4407		46	47.7	46.7	5.83221	6.00874	5.68343	6.12007	56.025	91.0189	45.256	41.2333	-39.4917	-32.2987	-25.3285	-27.2133	8.17	7.41781	6.43787	6.30933	-5.75708	-4.85085	-3.58973	-4.164	16.5333	17.0951
9	2	7.36	30	1862.01	125.766	0	27/05/19	170	66.2	97	55	0	19	0	112.5	59.5	-2.3	-1	0	22.9066	59587.8	49806.2	10.9952	10.8159	40	42.3	41	5.6534	5.29211	5.38622	5.88343	28.66	26.7	15.8227	29.9714	-8.9	-8.83333	-3.15303	-12.1429	4.05	3.53111	2.13068	4.41143	-1.254	-1.17056	-0.424356	-1.78714	19.76	17.8667
4	3	7.14	30	1789.5	52.6962	1	30/07/19	188.4	70.05	114	80	0	20	0	119.667	84.1667	0.2	-7.5	0	19.7354	37358.3	28735	10.5283	10.2659	40.5	40.3	48	5.75258	5.22439	5.4692	5.6328	42.6242	91.0189	79.0708	58.97	-18.4212	-1.15278	-3.6486	-18.085	6.13061	11.887	10.7898	8.3035	-2.6497	-0.151278	-0.505201	-2.5465	24.203	89.8661
2	3	7.57	30	1809.99	100.378	1	14/05/19	171.3	62.78	112	57	1	21	0	114.333	68.3333	2.5	3.5	629	21.3947	64451.9	53931.8	11.0737	10.8955	41.5	39	38	4.66953	5.4917	5.59567	5.06408	81.0235	89.5956	58.78	50.5583	-9.54706	-16.7304	-9.03	-33.5333	9.45941	12.3022	8.14067	6.39833	-1.11471	-2.29565	-1.30533	-4.24333	71.4765	72.8652
10	3	6.87	30	1835.95	48.7975	1	17/06/19	174	72.7	117	54	0	20	0	103.167	55	0	0.3	0	24.0124	50558.9	34452.4	10.8309	10.4473	47	47	46.7	7.07857	6.05044	5.78331	7.02485	36.8	23.9	23.5017	39.2846	-33.4857	-11.7222	-5.65278	-35.8231	6.50857	3.61556	3.4025	6.90154	-5.92286	-1.77444	-0.814167	-6.29154	3.31429	12.1778
15	2	6	270	1615.65	23.9995	1	8/05/19	166.5	69.75	109	53	1	26	6	104.167	68	-4	-4	425	25.1603	74814.8	64613.1	11.2228	11.0762	39	43	43	4.7433	4.92475	5.19761	5.28731	44.85	27.5643	36.019	43.8077	-0.145	-3.17857	-2.66548	-18.9077	5.3205	3.39493	4.67193	5.79	-0.017	-0.389286	-0.349643	-2.5	44.705	24.3857
14	1	7.63	45	2033.95	256.683	1	5/06/19	175.7	61	123	100	0	20	0	96.8333	62.1667	-2.3	-1.3	0	19.76	119552	102146	11.6915	11.5342	41.7	44	43	6.60193	6.60715		6.56125	43.2714	51.7083		45.6	-18.1786	-8.96875		-16.925	7.14071	8.53948		7.4775	-3.00214	-1.4799		-2.77375	25.0929	42.7396
9	1	6.12	30	1742.16	41.9146	1	14/05/19	170	66.2	97	55	0	19	0	104.5	53.3333	-1.7	-0.7	707	22.9066	53624.9	40406.2	10.8898	10.6067	45.3	47	46	5.74395	5.8505	5.78714	5.80671	38.7714	86.8333	89.3324	46.6143	-19.119	-3.85	-0.834242	-21.3786	5.56905	12.6983	12.9355	6.765	-2.74476	-0.563333	-0.119909	-3.10071	19.6524	82.9833
13	2	6.44	270	1526.39	20.0302	1	28/05/19	188.7	80.8	112	73	0	21	1	119	59.4	-1.8	1	0	22.6917	38809.9		10.5664		46	47.8	45	6.67905	7.14762	6.98805	6.79014	51.8865	41.5424	38.7128	47.4571	-10.3892	-25.3013	-19.7952	-28.181	8.66189	7.42018	6.7343	8.05524	-1.73541	-4.51937	-3.44763	-4.78143	41.4973	16.2411
16	2	7.11	60	1943.25	607.649	1	16/07/19	193.6	90.3	113	66	0	21	0	116.833	73.1667	-0.2	0.3	0	24.0922	58959.1		10.9846		45	45.2	44.7	6.88008	5.88882	5.77682	6.36653	58.9698	49.0045	52.8589	90.5867	-17.9774	-3.64545	-3.1494	-22.14	10.1387	7.21536	7.63107	14.4153	-3.09509	-0.535545	-0.453631	-3.524	40.9925	45.3591
3	1	6.95	30	1934.08	144.68	1	9/04/19	171.2	64.8	122	84	1	28	6	110.5	80.1667	1	2	933	22.1089	75423	64590.7	11.2309	11.0758	47	46	45	6.3016		6.22031	5.98055	60.0779		49.7338	43.2727	-21.9737		-7.95568	-30.1182	9.46547		7.65386	6.47182	-3.46147		-1.2431	-4.50455	38.1042
18	3	7.66	45	2048.72	99.3879	1	30/07/19	165	59.5	136	73	1	37	0	100.667	68.6667	-2.3	0	368	21.8549	71869.2	55473.1	11.1826	10.9237	41	43.3	41	6.17669	5.08775	4.74242	5.607	67.3036	91.0189	35.512	37.2667	-10.6696	-12.25	-13.3947	-21.7667	10.3848	5.6975	4.20695	5.22333	-1.63473	-1.56	-1.58814	-3.04667	56.6339	32.525
17	1	6.84	30	1698.94	81.3854	1	18/06/19	171	72.8	118	73	0	21	0	118.167	70	-2	0	0	24.8966	60390.6	48262.6	11.0086	10.7844	46	48	46	5.77753	5.90608	6.00405	6.013	63.9474	26.2375	23.3112	46.0304	-39.9316	-9.5475	-7.86434	-36.413	9.23947	3.868	3.49208	6.92	-5.76526	-1.408	-1.18227	-5.47217	24.0158	16.69
5	1	8.27	30	2034.4	400.227	1	15/04/19	182.6	84.13	125	62	0	21	0	114.333	63.3333	0.2	2	0	25.2319	62849	48845.7	11.0485	10.7964	49	48.8	47	6.39845	6.16917	6.09387	6.14525	51.6409	61.1017	46.6561	81.85	-36	-10.2759	-10.7625	-25.85	8.26	9.42086	7.09582	12.575	-5.75818	-1.58724	-1.63254	-3.97125	15.6409	50.8259
11	2	6.79	30	1790.62	141.591	1	28/05/19	179.5	73.65	108	65	1	26	6	113.333	70.8333	-9.8	1.8	456	22.8583	110485	87424.8	11.6126	11.3785	33.5	43.3	31.7	5.283	5.45448	5.67873	6.63062	42.0556	38.0517	37.5851	34.15	-15.8111	-13.5759	-7.01824	-11.025	5.55389	5.18897	5.34611	5.66	-2.08944	-1.84931	-0.995155	-1.82375	26.2444	24.4759
8	1	7.34	300	1963.47	241.281	1	13/05/19	158.2	63.15	112	76	1	21	0	107.333	69.3333	-1.8	-0.3	250	25.2325	136136	130752	11.8214	11.7811	42.2	44	42.5	4.9644	4.49822	4.68373	4.89129	69.2333	91.8385	68.9689	48.9643	-23.0533	-3.98462	-10.4633	-34.0357	8.594	10.3769	8.06951	5.98929	-2.86133	-0.448462	-1.22311	-4.16	46.18	87.8538
6	3	6.3	285	1767.88	194.738	1	28/05/19	158.3	59.9	111	72	1	33	0	92.6667	63.1667	-6	-1.5	765	23.9037	51809.3	43506.2	10.8553	10.6807	36	42	37.5	4.27633	4.18256	4.9152	4.43857	60.9476	52.6813	42.3642	53.7714	-28.6952	-17.6125	-13.0638	-37.7	6.51571	5.50875	5.20622	5.96714	-3.06571	-1.84125	-1.60606	-4.18286	32.2524	35.0687
7	1	8.09	30	1707.6	172.042	1	11/06/19	188	103.75	126	72	0	22	0	119	79.5	10	1.3	972	29.3543	62562.4		11.0439		49	39	47.7	5.88713	5.54682	5.64006	5.864	35.5333	56.0571	51.6645	32.3	-17.8267	-13.8964	-11.5459	-16.9071	5.22933	7.76536	7.28088	4.73714	-2.62333	-1.92714	-1.61948	-2.48036	17.7067	42.1607
12	2	7.2	285	1747.7	49.7704	1	27/05/19	172.7	69.35	114	72	1	20	0	116	75.6667	8	0	1553	23.2521	40003.8	29605.9	10.5967	10.2957	38	30	38	5.66829	5.84244	5.88182	5.89868	93.3098	72.3562	40.9537	40.522	-18.0463	-4.36875	-8.95357	-17.004	13.2223	10.5656	6.00636	5.975	-2.55622	-0.639375	-1.30822	-2.507	75.2634	67.9875
1	2	6.9	30	1708.93	64.5568	1	14-Apr	174.6	87.85	120	64	0	26	0	108.167	61	-1	1	0	28.8173	48302.9	40202.9	10.7852	10.6017	47	48	46	6.08076	6.55376	6.47307	5.85527	49.8632	40.8	35.3188	50.9091	-36.6105	-13.2882	-21.9955	-33.0227	7.58079	6.68353	5.72409	7.45182	-5.56632	-2.17412	-3.58655	-4.83455	13.2526	27.5118
16	3	7.16	45	1834.97	9.71075	2	22/07/19	193.6	90.3	113	66	0	21	0	107	61.5	1	1	0	24.0922	33601	3670.41	10.4223	8.20806	44	43	43	5.92224	6.43437	6.31239	6.11357	69.0039	91.0189	69.4629	47.7095	-8.14314	-33.0782	-26.91	-20.8857	10.2145	9.81764	10.9553	7.29381	-1.20471	-5.31955	-4.2488	-3.19	60.8608	27.9523
15	3	7.08	285	1478.08	55.9814	2	15/07/19	166.5	69.75	109	53	1	26	6	100.333	55.3333	-0.3	-0.3	186	25.1603	40613.6	19618.6	10.6119	9.88424	38.7	39	39	4.9895	5.00892	5.14052		53.2375	91.0189	81.9819		-5.05	-7.49167	-7.6808		6.63875	7.62417	10.5515		-0.6275	-0.925833	-0.988728		48.1875	53.275
17	2	6.74	30	1997.6	253.206	2	9/07/19	171	72.8	118	73	0	21	0	120.667	70.8333	-2	0	0	24.8966	48792.1	41544.3	10.7953	10.6345	45	47	45	5.8745	6.16	5.75947	5.90491	75.45	50.9273	51.0629	39.0818	-22.8583	-27.5	-29.9443	-16.5909	11.08	7.84091	7.29534	5.76727	-3.35917	-4.23636	-4.24469	-2.45	52.5917	23.4273
12	3	7.31	300	1830.13	598.932	2	16/07/19	172.7	69.35	114	72	1	20	0	109	72.1667	0	2.6	2381	23.2521	75234.1		11.2284		42.3	42.3	39.7	6.06259	5.78756	5.82387	6.32687	39.9294	91.0189	26.3518	41.0795	-6.78824	-17.888	-6.06366	-13.4051	6.05118	8.3632	3.90035	6.49744	-1.02882	-2.5848	-0.896744	-2.12154	33.1412	39.922
7	3	6.74	30	1823.89	55.1882	2	9/07/19	188	103.75	126	72	0	22	0	125	71.6667	0	-1	874	29.3543	53846.2		10.8939		44	44	45	6.09623	5.71151	6.07418	6.51379	40.4733	91.0189	73.5207	48.0862	-9.76333	-11.7977	-17.4226	-16.0345	6.16867	12.3725	11.1505	7.83103	-1.48833	-1.68274	-2.64958	-2.61	30.71	74.8644
18	2	6.13	30	2030.97	96.8623	2	22/07/19	165	59.5	136	73	1	37	0	95.1667	58	0.7	1.7	0	21.8549	36080.7	26936.9	10.4935	10.2013	40.7	40	39	5.78137	5.6485	5.79501	5.67375	68.05	59.1875	63.0385	81.25	-11.925	-13.6875	-19.1375	-15.075	9.8325	8.355	9.15521	11.5275	-1.72375	-1.9325	-2.78021	-2.1375	56.125	45.5
9	3	7.02	30	1786.58	106.168	2	4/06/19	170	66.2	97	55	0	19	0	112.5	61	-0.7	0.3	800	22.9066	59001.3	46495.2	10.9853	10.7471	42.3	43	42	5.51761	5.69287	5.76557	6.24978	26.3609	91.0189	42.2621	40.8778	-8.86087	-13.6433	-6.83636	-19.5222	3.63522	5.03267	6.08171	6.38889	-1.22043	-1.93133	-0.987404	-3.05111	17.5	21.9867
6	1	6.94	270	1947.23	165.999	2	14/05/19	158.3	59.9	111	72	1	33	0	94.1667	56.6667	0.8	3.4	629	23.9037	32983.3		10.4038		40	39.2	36.6	4.06136	6.08181	5.6265	5.85229	66.6474	70.9861	80.3133	90.7429	-27.5891	-11.1278	-29.3432	-36.0476	6.73672	10.7917	11.2709	13.2771	-2.80597	-1.69194	-4.12821	-5.27333	39.0583	59.8583
2	2	6.49	285	1679.66	42.7111	2	30-Apr	171.3	62.78	112	57	1	21	0	107.667	60.6667	0	0	600	21.3947	70046.7	69764.1	11.1569	11.1529	39	39	39	5.13957	5.14343	5.48765	5.06744	38.7214	77.7683	61.2281	67.1056	-20.6714	-42.0817	-35.3633	-43.8111	4.97429	9.99917	8.39845	8.50278	-2.65429	-5.41783	-4.85184	-5.55	18.05	35.6867
3	3	7.2	285	1850.68	99.7355	2	30/04/19	171.2	64.8	122	84	1	28	6	115.5	74.6667	1.1	1.8	699	22.1089	37670.2	27263.8	10.5366	10.2133	46.8	45.7	45	5.37044	5.706	5.39165	5.5729	48.8889	35.95	56.581	42.36	-12.8556	-16.5643	-27.1024	-20.97	6.56333	5.12929	7.64679	5.901	-1.72667	-2.36357	-3.67012	-2.921	36.0333	19.3857
1	1	6.64	45	1656.23	50.9691	2	8/04/19	174.6	87.85	120	64	0	26	0	117.833	66.5	0	0	385	28.8173	25558	19156.3	10.1487	9.86039				6.36785	6.07706	6.22728	6.18475	56.8059	75.6944	78.3619	78.24	-18.6147	-22.4333	-20.9951	-19.07	9.04441	11.4989	12.1843	12.0965	-2.96118	-3.40833	-3.2613	-2.9495	38.1912	53.2611
11	1	6.67	30	1486.66	90.1117	2	21/05/19	179.5	73.65	108	65	1	26	6	108.167	61.3333	2	0.7	0	22.8583	77952.8	62694.1	11.2639	11.046	43	41	42.3	6.12174	5.92563	5.92957	6.64011	39.6593	40.787	43.3141	35.0778	-18.2222	-13.7217	-17.2983	-20.0778	6.06963	6.04196	6.42741	5.82111	-2.78852	-2.03239	-2.56667	-3.33333	21.437	27.0652
14	3	7.96	45	1920.41	98.4069	2	17/06/19	175.7	61	123	100	0	20	0	107.667	58	0.3	1.3	0	19.76	81197.2	66196.4	11.3046	11.1004	43	42.7	41.7	6.68989	6.65611	5.96991	6.64922	24.4111	91.0189	51.0595	42.8333	-16	-9.8914	-9.30121	-9.2	4.08	8.02167	7.60748	7.12222	-2.67667	-1.61729	-1.3893	-1.52889	8.41111	38.2597
10	2	8.38	45	2054.67	196.28	2	27/05/19	174	72.7	117	54	0	20	0	111.167	57	3.3	0.3	0	24.0124	45966.9		10.7357		44.3	41	44	7.56886	7.65948	7.19335	6.4776	34.8143	45.0175	35.7538	34.42	-21.1429	-23.4492	-16.6104	-16.2	6.58714	8.61933	6.42873	5.573	-3.99857	-4.49083	-2.9856	-2.622	13.6714	21.5683
5	2	7.9	45	1931.61	266.964	2	20/05/19	182.6	84.13	125	62	0	21	0	111.167	58	-6	-2	0	25.2319	66394.2	45789.4	11.1034	10.7318	46	52	48	6.99508	6.48583	6.72075	7.10967	67.3308	94.8472	102.427	66.8333	-20.5692	-34.4861	-20.7253	-15.4667	11.7723	15.3797	17.2149	11.88	-3.59615	-5.59139	-3.48304	-2.74667	46.7615	60.3611
13	1	5.51	30	1646.08	51.7486	2	21/05/19	188.7	80.8	112	73	0	21	1	120.333	63	0.5	3	598	22.6917	38151.6		10.5493		48	47.5	45	6.43386	6.78055	6.55203	6.96443	57.0786	60.8476	62.9955	56.1967	-19.1429	-17.7786	-17.7813	-16.7933	9.18	10.314	10.3046	9.784	-3.07929	-3.01595	-2.90772	-2.92233	37.9357	43.069
4	1	9.32	30	2217.16	82.882	2	16/07/19	188.4	70.05	114	80	0	20	0	106.8	70	3	1	177	19.7354	51533.1		10.85		48	45	47	5.75258	5.40017	5.62836	5.65883	42.6242	46.2646	68.4518	53.3522	-18.4212	-13.7583	-13.2667	-23.1826	6.13061	6.24115	9.65111	7.54609	-2.6497	-1.85354	-1.84369	-3.28	24.203	32.5062
8	2	6.87	285	1787.15	214.741	2	20/05/19	158.2	63.15	112	76	1	21	0	108.167	72	-2.7		0	25.2325	107473	73025	11.585	11.1986	46.3	49		4.98824	4.94138	5.17511	5.04546	37.1353	92.3487	69.9437	64.8167	-13.4118	-4.56667	-11.6014	-19.8833	4.63118	11.4123	9.06315	8.17479	-1.67471	-0.563846	-1.49478	-2.50729	23.7235	87.7821
[truncated: 41 more columns]

## Sheet: glucose and activity pre
id	order	total_counts	averagecounts	meanglucose	intervention
1	3	1128646	296	6	0
4	2	19903	3	4.8	0
7	2	918785	160	5.8	0
11	3	458216	80	4.8	0
13	3	376531	66	4.7	0
14	2	256344	55	5.1	0
6	2	479581	83		0
2	1	648910	112	5.7	0
15	1	146988	45	5.5	0
9	2	566204	99	6.3	0
8	3				0
12	1				0
3	2	376203	65	5.3	0
16	1	255374	51	5.2	0
10	1	573105	100	6.2	0
17	3	775133	132	6.5	0
18	1	525775	89	5.3	0
5	3	923140	160		0
11	2			5.4	1
6	3	537088	93		1
2	3	581015	100	5.4	1
13	2			5.4	1
14	1	478103	85	4.9	1
7	1			5.8	1
16	2	609434	103	5.1	1
3	1	397592	69	5.4	1
10	3	334061	58	5.9	1
12	2				1
17	1	999768	170	5.6	1
8	1			5.2	1
15	2	884275	180		1
5	1	1300546	442	5.44	1
9	1	750807	131	5.9	1
4	3				1
18	3	398803	67	6.3	1
1	2	242363	42	4.8	1
12	3				2
18	2	503567	87	6.1	2
7	3	668442	116	5.7	2
6	1	457947	79	5.9	2
2	2	617357	107	5.2	2
14	3	257716	55	5.1	2
16	3	59545	10	4.7	2
13	1	707264	123	4.7	2
17	2	725566	123	5.9	2
3	3	17066	47	4.7	2
15	3	716539	145		2
4	1	39962	5	4.4	2
8	2	345529	60	5.8	2
9	3	693280	121	5.6	2
5	2			4.8	2
1	1	1154108	200	5.6	2
11	1	475301	83	5.1	2
10	2				2
